# Supplementary material for: Kinetics of Silver Accumulation in Tissues of Laboratory Mice after Long-Term Oral Administration of Silver Nanoparticles
Source: Nanomaterials (Basel). 2021 Nov 26;11(12):3204. doi: 10.3390/nano11123204 (PMC8708219; doi:10.3390/nano11123204)
Supplement: Supplementary file 1 [file nanomaterials-11-03204-s001.zip]

Archive with 1 entries (1 files):
- nanomaterials-1435135-supplementary.pdf
